# Supplementary material for: Development of a candidate reference method for the simultaneous quantification of betaine, choline and trimethylamine N-oxide in serum samples by two-dimensional liquid chromatography and isotope dilution tandem mass spectrometry
Source: Anal Bioanal Chem. 2025 May 23;417(18):4039–52. doi: 10.1007/s00216-025-05914-z (PMC12276144; doi:10.1007/s00216-025-05914-z)
Supplement: Supplementary file 2 — Supplementary file2 (XLSX 13 KB) [file 216_2025_5914_MOESM2_ESM.xlsx]

## Sheet: Data
Sample	Betaine (ppm)	Choline (ppm)	TMAO (ppm)
M1b	11.3289	2.2002	0.474016
M2b	4.09281	1.70471	0.334285
M3b	4.70626	1.63086	0.430605
M4	2.18904	1.33644	0.245697
M5	3.63828	1.79827	0.290616
M6	2.6806	1.06597	0.421634
M7	2.24648	1.69972	0.213101
M8	2.8315	2.01794	0.280222
M9	5.04074	2.87394	1.25144
M10	2.4673	2.51812	0.0659901
M11	3.19639	1.62857	0.155718
M12	2.77839	1.98446	0.0820785
M13	4.99471	1.89613	0.581399
M14	1.94564	2.48417	0.799683
M15	3.12111	1.87679	0.134786
M16	2.77217	2.41916	0.334745
M17	3.93175	1.69343	0.119571
M18	4.24957	2.09262	0.14873
M19	4.41691	2.17346	0.279146
M20	4.72846	2.74491	0.224634
M21	5.58186	3.25131	0.144202
M22	4.1968	1.40594	0.076723
M23	2.77227	1.97686	0.186821
M24	3.52153	1.60107	0.16288
M25	4.49395	1.81059	1.53138
M26	7.50827	2.39875	0.111046
M27	2.7251	1.45138	0.198515
M28	3.47668	2.68483	0.31258
M29	4.79194	2.43094	0.210337
M30	7.2175	3.66831	1.24356
M31	4.29089	1.62953	0.059569
M32	3.32728	1.58054	0.131575
M33	3.2707	4.89531	0.101852
M34	3.54843	1.63364	0.139624
M35	7.97522	1.89114	0.0728261
M36	4.27752	2.03639	0.119373
M37	3.04291	2.36285	0.605221
M38	2.85469	2.31702	0.113527
M39	2.76019	2.13612	0.562341
M40	2.98695	1.98573	0.248591
M41	2.1636	2.27396	0.276504
M42	6.43381	1.97808	0.239731
M43	2.06013	1.05284	0.217642
M44	2.46354	1.54702	0.0527789
M45	3.73122	1.96397	0.412314
M46	2.75673	1.79741	0.0728123
M47	2.2811	1.4697	0.132452
M48	3.57891	2.50793	0.194699
M49	3.47596	2.01046	0.438774
M50	2.47635	1.61178	0.0925529
M51	2.97058	1.63368	0.27366
M52	4.18183	2.85406	0.246356
M53	2.7389	1.67475	0.256608
M54	4.47081	3.63322	1.82457
M55	1.65499	2.71193	0.685127
M56	3.93261	1.57464	0.308954
M57	2.55162	1.68799	0.201501
M58	10.2788	1.60803	0.364152
M59	3.36141	1.96599	0.286469
M60	3.59802	3.52935	0.117215
M61	5.85472	1.75073	0.196632
M62	3.55338	1.20856	0.223711
M63	3.16973	2.30229	0.0804326
M64	4.25164	1.86333	0.398307
M65	3.07652	1.46103	0.0740388
M66	4.39765	1.47635	0.488709
M67	4.78371	1.77983	0.0925236
M68	3.35199	2.66187	0.21193
M69	2.68069	1.30158	0.114723
M70	4.00238	1.55113	0.0845815
M72	6.24231	2.45364	0.131038
M73	5.27518	1.85124	0.221714
M74	4.15713	1.95787	0.931295
M75	4.26186	1.74476	0.146996
